# Supplementary material for: Statin-Intolerant Patients Exhibit Diminished Muscle Strength Regardless of Lipid-Lowering Therapy
Source: J Clin Med. 2025 Feb 13;14(4):1221. doi: 10.3390/jcm14041221 (PMC11856913; doi:10.3390/jcm14041221)
Supplement: Supplementary file 1 [file jcm-14-01221-s001.zip]

Archive with 1 entries (1 files):
- jcm-3451353-supplementary.pdf
